# Supplementary material for: Exploring the Connection between Porphyromonas gingivalis and Neurodegenerative Diseases: A Pilot Quantitative Study on the Bacterium Abundance in Oral Cavity and the Amount of Antibodies in Serum
Source: Biomolecules. 2021 Jun 6;11(6):845. doi: 10.3390/biom11060845 (PMC8229521; doi:10.3390/biom11060845)
Supplement: Supplementary file 1 [file biomolecules-11-00845-s001.zip]

Archive with 1 entries (1 files):
- biomolecules-1229006-supplementary.pdf
